# Supplementary material for: Biosorption of Neodymium (Nd) from Aqueous Solutions Using Spirulina platensis sp. Strains
Source: Polymers (Basel). 2022 Oct 28;14(21):4585. doi: 10.3390/polym14214585 (PMC9654694; doi:10.3390/polym14214585)
Supplement: Supplementary file 1 [file polymers-14-04585-s001.zip]

Archive with 1 entries (1 files):
- polymers-1936604-supplementary.pdf
